# Supplementary material for: Identifying critical gaps in research to advance global surgery by 2030: a systematic mapping review
Source: BMC Health Serv Res. 2023 Sep 4;23:946. doi: 10.1186/s12913-023-09973-9 (PMC10478287; doi:10.1186/s12913-023-09973-9)
Supplement: Supplementary file 2 — Supplementary Material 2 [file 12913_2023_9973_MOESM2_ESM.xlsx]

## Sheet: Data Collection Template
	Column Header	Drop Down Menu	Description
Reviewer	Reviewer		Initials of the reviewer
Study Characterstics	Title		Title of the publication
	Journal		Name of the journal where the study is published
	First Author		First author's name (Last Name , Sur Name)
	Last Author		Last author's name (Last Name , Sur Name)
	Year		Year of publication
	Study Classification		Classification of the Methods(Select from drop down list)
Study Setting	Study Country		Country where the study was conducted
	Country Setting		Setting in the country (e.g., rural, urban)
	WB IC	Auto-Populates using country information	World Bank Income Classification of the country
	WHO Region		WHO Region of the country
	WB Region		World Bank Region of the country
Authorship	1st Author's Affiliation		First author's affiliation
	1st Author Affiliation Country		Country of the first author's affiliation
	WB IC of 1st Author Affiliation	Auto-Populates using country information	World Bank Income Classification of the 1st author's affiliation
	Last Author Affiliation		Last author's affiliation
	Last Author Affiliation Country		Country of the last author's affiliation
	In-country Authorship		Yes/No - whether the authorship is in-country
	WB IC of Last Author's Affiliation	Auto-Populates using country information	World Bank Income Classification of the last author
Funding Infromation	Funding Source		Name of Funding Organization
	Source Country		Country where the Funding organization is located
Field of Study	Surgery Subspecialty / Anesthesia / Obs&GYN		Specific specialty or field related to the study
WHO Health System Biulding Block	Leadership & Governance	Surgical care organisation	Aspect related to leadership and governance
		Policy planning & implementation (Includes articles discussing NSOAP planning and implementation)
		Advocacy & networks
		Regulation & accountability
		Surgical leadership
		Priority setting
	Service Delivery	Quality	Aspect related to service delivery
		Burden, surgical volume, unmet need
		Utilization of services (demand & patient-related factors)
		International service delivery, short-term mission surgeries
		Access
		Equity (gender equity included)
		Referral
	Workforce	Surgical education and training	Aspect related to the surgical workforce
		North-south collaborations for training and knowledge exchange
		Workforce density
		Burnout & satisfaction
		Knowledge
		Task-shifting/sharing
		Gender equity
		Attrition/retention/migration
		South-south collaborations
	Financing	Costing studies	Aspect related to financing of surgical care
		Economic evaluations
		Economic burden on surgical patients
		Efficiency/resource use optimization
		Provider payment
		International funding for surgery including aid
		Domestic funding for surgery
	Essential Medicines / Infrastructure / Logistics	Supply of essential medicines and equipment	Aspect related to essential medicines, infrastructure, or logistics
		Infrastructure and related factors
		Technology and innovation
	Health Information	Audits (quality/registry)	Aspect related to health information
		Digital information systems
		Research
COVID-19	COVID Impact on Surgical Care	YES/NO	Information about the impact of COVID-19 on surgical care
	Description of Impact	Impact on Workforce health including mental health	Detailed description of the impact of COVID-19
		Impact on Tranining
		Impact on surgical Volume
		Impact on patinets care seeking behaviour
		Impact on Dx Severity and Complication
	Mitigation Effort	Virtual learning	Efforts to mitigate the impact of COVID-19
		Tele-Medicine
		Others (Specify in remarks)
	Remarks
