# Supplementary material for: Identifying critical gaps in research to advance global surgery by 2030: a systematic mapping review
Source: BMC Health Serv Res. 2023 Sep 4;23:946. doi: 10.1186/s12913-023-09973-9 (PMC10478287; doi:10.1186/s12913-023-09973-9)
Supplement: Supplementary file 3 — Supplementary Material 3 [file 12913_2023_9973_MOESM3_ESM.xlsx]

## Sheet: Network Analysis Details
			Network Analysis Methods

## Sheet: Over all Netrork Statstics
		Overall Network Statistics	Statistics	Value
			Average Degree	11.204
			Average Weighted Degree	7.805
			Average Clustering Coefficient	0.631

## Sheet: Key Network Statstics
Id	Label	country	cluster	cluter-id	degree	weighted degree	closnesscentrality	betweenesscentrality	Clustering Coefficient	modularity_class	clustering	eigencentrality
196	charles, a.	United States	2	4	11	10.4999	0.340074	178.767	0.472727	0	0.472727	0.260045
3	ahearn, o.	United States	0	5	9	4.4166	0.367793	23.9244	0.722222	1	0.722222	0.250322
4	ajiko, m. m.	Uganda	5	6	6	9	0.260197	34.3628	0.466667	10	0.466667	0.02469
5	albutt, k.	United States	0	8	17	7.889	0.389474	151.801	0.507353	1	0.507353	0.464692
6	alidina, s.	United States	0	9	10	7.9166	0.332734	10.2692	0.644444	1	0.644444	0.196318
7	alkire, b. c.	United States	0	10	20	11	0.41387	388.117	0.331579	1	0.331579	0.478588
8	alonso, n.	Brazil	0	11	10	10.6666	0.357834	42.0744	0.555556	1	0.555556	0.272284
9	ameh, e. a.	Nigeria	1	12	18	7.4996	0.420455	430.38	0.555556	5	0.555556	0.590188
10	anderson, g. a.	United States	0	13	18	8	0.395299	259.847	0.444444	1	0.444444	0.480572
11	andriamanjato, h. h.	Madagascar	0	14	7	5.0001	0.327434	0.406667	0.904762	1	0.904762	0.135147
12	banza, l.	Malawi	2	15	7	5	0.306799	13.2798	0.809524	0	0.809524	0.114271
13	baxter, l. s.	Madagascar	0	16	6	4.0002	0.326855	0	1	1	1	0.124662
14	bekele, a.	Ethiopia	0	17	14	9.6668	0.411111	1050.51	0.384615	2	0.384615	0.393598
15	biccard, b. m.	Spain	1	18	1	1	0.236573	0	0	9	0	0.009806
16	bickler, s. w.	United States	0	19	10	4	0.364892	0.410714	0.933333	2	0.933333	0.318256
17	bijlmakers, l.	Ierland	2	20	15	22.0001	0.278195	2.63566	0.914286	7	0.914286	0.236149
18	boakye, g.	Ghana	1	158	9	5.9667	0.324561	18.2938	0.805556	5	0.805556	0.203963
19	bolkan, h. a.	Norway	0	21	15	19	0.383817	336.735	0.485714	4	0.485714	0.331747
20	borgstein, e.	Malawi	2	22	18	19.0003	0.357143	1339.47	0.660131	7	0.660131	0.301546
21	broekhuizen, h.	Netherlands	2	23	13	9.0001	0.277361	0	1	7	1	0.214826
22	bruce, j. l.	South Africa	7	24	4	4.9999	0.300813	0	1	6	1	0.05381
23	brugha, r.	Ierland	2	25	15	22.0001	0.278195	2.63566	0.914286	7	0.914286	0.236149
24	bundu, i.	Sierra Leone	0	26	5	4	0.315162	2.30166	0.8	4	0.8	0.101539
25	butler, e. k.	United States	1	27	20	10.7982	0.360624	129.675	0.552632	8	0.552632	0.561146
26	caddell, l.	United States	0	28	9	4.7499	0.347744	34.8567	0.527778	1	0.527778	0.221213
27	carvalho, m.	Brazil	5	7	4	4.9999	0.273264	45.8159	0.5	10	0.5	0.018927
28	chang, j.	United States	4	0	1	1	0.197439	0	0	2	0	0.001556
29	chao, t. e.	United States	0	29	13	4.9999	0.380658	493.251	0.24359	2	0.24359	0.237004
32	cheelo, m.	Zambia	2	32	15	10	0.278195	2.63566	0.914286	7	0.914286	0.236149
33	chen, j.	China	4	33	4	3	0.245684	262.231	0.333333	2	0.333333	0.008148
34	chen, x.	China	4	34	6	6	0.321181	1296.78	0.2	2	0.2	0.055099
35	chen, y.	China	4	36	3	2	0.198498	1	0.666667	2	0.666667	0.004794
36	cherian, m. n.	United States	0	37	3	3	0.321181	7.6891	0	4	0	0.069937
37	cheung, m.	United States	1	38	14	8	0.33945	97.1076	0.681319	9	0.681319	0.196985
38	chilonga, k.	Tanzania	2	39	14	4.0002	0.277778	0.166667	0.978022	7	0.978022	0.227705
39	chipman, j. g.	United States	1	40	14	7.798	0.355086	19.9859	0.868132	8	0.868132	0.432736
40	chu, k. m.	South Africa	3	41	10	8.9998	0.361328	596.002	0.244444	3	0.244444	0.149767
41	citron, i.	United States	0	43	22	10.5555	0.391949	275.848	0.415584	1	0.415584	0.501688
42	clarke, d. l.	United Kingdom	7	44	20	8.9995	0.385417	379.767	0.505263	6	0.505263	0.557947
43	close, k. l.	Benin	0	46	8	5.0001	0.337591	4.7732	0.785714	1	0.785714	0.16727
44	costas-chavarri, a.	Rwanda	3	47	7	5.9999	0.370741	40.7792	0.47619	3	0.47619	0.208198
45	dahir, s.	Somaliland	1	48	6	4.85	0.355769	0	1	8	1	0.172909
46	dare, a. j.	United Kingdom	0	49	10	6.9999	0.407489	295.809	0.511111	1	0.511111	0.344096
47	dell, a. j.	South Africa	3	42	3	5	0.266955	184	0.333333	3	0.333333	0.012524
48	derbew, m.	Ethiopia	2	50	24	8.9995	0.445783	2259.7	0.304348	2	0.304348	0.6586
49	dewan, m. c.	United States	0	54	4	6.0001	0.298869	23.644	0.5	4	0.5	0.051997
50	dicker, r. a.	United States	5	31	5	6.9999	0.318417	266.215	0.4	10	0.4	0.04954
51	dominguez, l.	Belgium	1	55	6	4.9999	0.333333	34.3061	0.6	5	0.6	0.119941
52	donkor, p.	Ghana	1	57	21	13.3328	0.391949	277.203	0.561905	5	0.561905	0.609157
53	fagan, j. j.	South Africa	3	58	4	2	0.3407	0	1	3	1	0.103563
54	fitzgerald, t. n.	United States	1	59	12	9	0.347744	277.671	0.818182	9	0.818182	0.170108
55	forrester, j. a.	United States	0	60	10	7.0004	0.379877	97.9618	0.533333	2	0.533333	0.352059
56	fuller, a. t.	United States	1	61	15	10.7982	0.355769	22.2594	0.819048	8	0.819048	0.452736
57	gajewski, j.	Ierland	2	62	15	22.0001	0.278195	2.63566	0.914286	7	0.914286	0.236149
198	meara, j.	United States	0	115	44	31.4721	0.457921	1832.18	0.208245	1	0.208245	0.933082
60	galukande, m.	Uganda	1	63	16	11.7982	0.367063	147.686	0.666667	8	0.666667	0.461006
61	gaskill, c.	United States	1	158	7	5.8333	0.295527	0	1	5	1	0.143277
197	gallaher, j.	United States	2	64	7	5.9999	0.301794	14.7022	0.761905	0	0.761905	0.103366
63	groen, r. s.	United States	1	66	29	7.7997	0.405702	902.994	0.37931	5	0.37931	0.808594
64	guest, g. d.	Australia	0	68	2	3	0.316239	0	1	4	1	0.063199
65	gupta, s.	United States	1	69	34	13.5498	0.436321	970.045	0.311943	5	0.311943	0.950007
66	gyedu, a.	Ghana	1	158	15	17.75	0.335145	67.7909	0.561905	5	0.561905	0.375689
67	hagander, l.	Sweden	0	70	26	12.8889	0.435294	479.175	0.350769	4	0.350769	0.673079
68	haglund, m. m.	United States	1	71	17	13.7979	0.360624	80.2892	0.669118	8	0.669118	0.483257
69	haider, a. h.	United States	3	72	1	3	0.274889	0	0	3	0	0.01776
70	hedt-gauthier, b.	United States	3	73	3	3.9999	0.276119	0	1	3	1	0.028834
71	holmer, h.	Sweden	0	74	20	8.8888	0.418552	223.46	0.436842	4	0.436842	0.567091
72	ifeanyichi, m.	Netherlands	2	65	13	7.0001	0.277361	0	1	7	1	0.214826
73	iverson, k. r.	United States	0	76	10	4.6666	0.364892	39.4648	0.577778	1	0.577778	0.265356
74	johnson, w. d.	United States	0	75	10	5.9999	0.331541	99.9144	0.222222	4	0.222222	0.159281
75	juillard, c.	United States	5	56	3	6.9999	0.245684	0	1	10	1	0.00873
76	juma, a.	Tanzania	2	77	14	5.0002	0.277778	0.166667	0.978022	7	0.978022	0.227705
77	kachimba, j.	Zambia	2	81	15	10	0.278195	2.63566	0.914286	7	0.914286	0.236149
78	kahn, d.	South Africa	3	51	1	4	0.210946	0	0	3	0	0.001637
79	kakembo, n.	Uganda	1	78	11	14.0002	0.308848	1.84301	0.981818	9	0.981818	0.134506
80	kamara, t. b.	Sierra Leone	0	83	26	14.9998	0.417607	614.245	0.375385	4	0.375385	0.760767
81	kapologwe, n. a.	Tanzania	0	84	6	4.6666	0.318966	0	1	1	1	0.123754
82	kayima, p.	Uganda	0	85	18	10	0.379877	586.22	0.431373	1	0.431373	0.317478
83	kisa, p.	Uganda	1	86	11	13.0002	0.308848	1.84301	0.981818	9	0.981818	0.134506
84	kong, v. y.	South Africa	7	45	4	6.9999	0.300813	0	1	6	1	0.05381
85	koroma, a. p.	Sierra Leone	0	87	9	6.0001	0.344507	14.4737	0.777778	4	0.777778	0.236738
86	kruk, m. e.	United States	0	89	1	1	0.322862	0	0	1	0	0.058947
87	kushner, a. l.	United States	1	90	31	20.7164	0.406593	483.811	0.367742	5	0.367742	0.842196
88	kyamanywa, p.	Rwanda	1	92	17	6.9999	0.401302	236.53	0.617647	5	0.617647	0.534559
89	laing, g. l.	South Africa	7	88	4	4.9999	0.300813	0	1	6	1	0.05381
90	lakhoo, k.	United Kingdom	1	91	5	2	0.329181	2.06002	0.9	9	0.9	0.102401
91	langer, m.	United States	1	94	11	4	0.308848	1.84301	0.981818	9	0.981818	0.134506
92	lavy, c.	United Kingdom	2	82	15	5.0004	0.278195	41.4316	0.866667	7	0.866667	0.231025
93	le, g.	Cambodia	2	96	13	6.9999	0.277361	40.265	0.871795	7	0.871795	0.204092
94	leather, a.	United Kingdom	0	95	25	15.6664	0.434272	618.127	0.27	4	0.27	0.580015
95	li, l.	China	4	35	1	1	0.197228	0	0	2	0	0.001525
96	li, m.	China	4	100	4	4	0.229244	62.89	0.333333	2	0.333333	0.006342
97	lin, y.	United States	3	103	16	7.8887	0.372984	322.895	0.45	3	0.45	0.376751
98	liu, c.	United States	0	107	11	6	0.394456	971.459	0.272727	1	0.272727	0.222499
99	lofgren, j.	Sweden	5	158	8	11.0001	0.309365	70.7351	0.5	10	0.5	0.074265
100	luboga, s.	Uganda	1	99	19	9.7982	0.388655	182.18	0.54386	8	0.54386	0.58417
101	magee, w. p., 3rd	United States	3	2	2	5	0.233291	184	0	3	0	0.005841
102	makumbi, f.	Uganda	1	110	14	8.7982	0.355086	19.9859	0.868132	8	0.868132	0.432736
103	maongezi, s.	Tanzania	0	112	6	4.6666	0.318966	0	1	1	1	0.123754
104	massenburg, b. b.	United States	0	113	5	4	0.351044	0	1	1	1	0.185467
105	mccauley, t.	Ierland	2	98	8	6	0.267728	0	1	7	1	0.131526
199	mock, c.	United States	1	158	12	14.0167	0.321739	30.4562	0.651515	5	0.651515	0.290487
108	menon, g.	United States	0	114	7	4	0.332734	9.10106	0.761905	1	0.761905	0.15024
109	mkandawire, n.	Australia	2	97	22	9.0001	0.348399	1089.21	0.471861	0	0.471861	0.360731
200	stewart, b.	United States	1	158	20	11.9167	0.362745	196.465	0.452632	5	0.452632	0.511042
112	mohamed, m.	Somaliland	1	116	6	4.85	0.355769	0	1	8	1	0.172909
113	molina, g.	United States	0	120	11	3.9999	0.371486	21.9971	0.818182	2	0.818182	0.331867
114	mpunga, t.	Rwanda	3	106	6	4.9999	0.332734	49.6561	0.533333	3	0.533333	0.105881
115	muhumuza, c.	Uganda	1	121	11	7.7979	0.316781	0	1	8	1	0.294212
116	mukhopadhyay, s.	United States	0	105	15	6.9998	0.379877	126.94	0.380952	1	0.380952	0.351189
117	muzira, a.	Uganda	1	108	10	9.0002	0.294118	0	1	9	1	0.115607
118	mwapasa, g.	Malawi	2	117	15	14.0001	0.278195	2.63566	0.914286	7	0.914286	0.236149
119	nabukenya, m.	Uganda	1	129	11	5.0001	0.308848	1.84301	0.981818	9	0.981818	0.134506
120	nagarajan, n.	United States	1	128	11	5	0.355086	37.0345	0.618182	5	0.618182	0.37519
121	naidoo, m.	South Africa	3	52	3	2	0.266955	1	0.666667	3	0.666667	0.018255
122	naidu, p.	South Africa	3	126	5	4.9999	0.341328	61.8065	0.7	3	0.7	0.105299
123	namanya, d. b.	Uganda	0	125	17	5.9092	0.380658	244.768	0.544118	1	0.544118	0.457257
124	ngonzi, j.	Uganda	0	133	6	7.0001	0.354406	40.8015	0.6	1	0.6	0.152224
125	nkurunziza, t.	Rwanda	3	124	5	5.9999	0.285935	5.26553	0.6	3	0.6	0.054627
126	nordin, p.	Sweden	5	158	7	8.0001	0.297907	44.6278	0.619048	10	0.619048	0.070719
127	ntakiyiruta, g.	United States	3	123	11	11.0001	0.373737	327.207	0.309091	3	0.309091	0.239014
128	ntirenganya, f.	United States	3	136	6	5.9999	0.302782	373.271	0.533333	3	0.533333	0.070544
129	nwomeh, b. c.	United States	1	93	20	11.9996	0.401302	528.121	0.505263	5	0.505263	0.595073
130	o'flynn, e.	Ierland	2	53	6	5.96405	0.350379	82.2489	0.533333	2	0.533333	0.132549
131	ozgediz, d.	United States	1	131	16	17.5002	0.373737	410.046	0.541667	9	0.541667	0.273574
132	padmanaban, v.	United States	6	30	3	4	0.289515	38.2277	0.666667	1	0.666667	0.038473
133	pandit, h.	United Kingdom	2	3	3	6.03215	0.22316	0	1	7	1	0.046538
134	park, k. b.	United States	0	79	10	5	0.371486	194.223	0.266667	4	0.266667	0.221311
135	peck, g. l.	United States	6	141	3	3	0.254821	3.58597	0.666667	1	0.666667	0.01332
136	pittalis, c.	Ierland	2	130	18	15.8885	0.285935	142.766	0.666667	7	0.666667	0.258661
137	poenaru, d.	Canada	1	119	18	13.5999	0.408389	629.402	0.235294	8	0.235294	0.443394
138	price, r. r.	United States	1	139	16	5.9994	0.379098	108.24	0.708333	5	0.708333	0.521639
139	punchak, m.	United States	0	134	12	5	0.375254	111.899	0.409091	1	0.409091	0.301851
140	purcell, l. n.	United States	2	67	5	5.4999	0.267341	0	1	0	1	0.049417
141	quansah, r.	Ghana	1	158	9	9.2	0.307309	6.76129	0.805556	5	0.805556	0.203309
142	randall, k.	United States	0	146	8	4.9999	0.341959	10.7746	0.535714	1	0.535714	0.180096
143	ravelojaona, v. a.	Madagascar	0	149	7	5.0001	0.327434	0.406667	0.904762	1	0.904762	0.135147
144	raykar, n. p.	United States	0	150	18	5.9999	0.424312	288.913	0.424837	1	0.424837	0.487902
145	rice, h. e.	Brazil	1	152	10	8.35	0.364173	96.2772	0.466667	8	0.466667	0.239795
146	riesel, j. n.	United States	0	153	13	3.9999	0.375254	32.373	0.653846	1	0.653846	0.40325
147	riviello, r.	United States	3	137	15	21.75	0.378323	628.526	0.295238	3	0.295238	0.291167
148	roa, l.	United States	0	155	17	8.6388	0.383817	147.2	0.514706	1	0.514706	0.473877
149	rothstein, d. h.	United States	1	154	6	2.7499	0.347744	29.3411	0.533333	8	0.533333	0.165013
150	roy, n.	Sweden	0	157	13	3.9999	0.396996	84.027	0.602564	1	0.602564	0.3904
151	saluja, s.	United States	0	160	19	9.5556	0.375254	127.496	0.432749	1	0.432749	0.467637
152	salvesen, o.	Norway	0	157	9	8.0001	0.353053	16.4015	0.777778	4	0.777778	0.222885
153	scott, j. w.	United States	3	138	9	5.0001	0.334539	176.055	0.444444	3	0.444444	0.174236
154	sekabira, j.	Uganda	1	140	13	16.0002	0.341328	128.68	0.705128	9	0.705128	0.187812
155	sharma, s.	India	1	156	15	3.9998	0.384615	248.675	0.457143	5	0.457143	0.433494
156	shrestha, s.	Nepal	1	145	17	6.9998	0.379098	33.1712	0.713235	5	0.713235	0.559685
157	shrime, m.	United States	0	160	51	34.5837	0.475578	2768.85	0.164706	1	0.164706	1
158	sifri, z. c.	United States	6	143	4	5	0.29695	60.9722	0.5	1	0.5	0.045006
159	situma, m.	Uganda	1	140	14	8.0001	0.335145	142.071	0.659341	9	0.659341	0.178396
160	smith, e. r.	United States	1	158	21	15.0091	0.383817	398.703	0.4	8	0.4	0.499537
161	starr, n.	United States	0	157	8	7.0001	0.364173	192.518	0.392857	2	0.392857	0.179128
201	vissoci, j. r.	United States	1	127	14	5.4998	0.333333	26.6561	0.681319	8	0.681319	0.349457
164	tabiri, s.	Ghana	1	158	7	5.9999	0.324561	50.2426	0.47619	5	0.47619	0.11361
165	tran, t. m.	United States	1	132	16	9.798	0.357143	78.9544	0.716667	8	0.716667	0.457023
166	trelles, m.	Belgium	1	159	7	5.14572	0.336364	55.9215	0.52381	5	0.52381	0.152146
167	truche, p.	United States	6	144	7	4.9999	0.316781	160.994	0.380952	1	0.380952	0.10622
168	ttendo, s.	Uganda	0	135	3	3	0.290424	0	1	1	1	0.064623
169	tumukunde, j.	Uganda	1	140	12	6.0001	0.309365	185.843	0.818182	9	0.818182	0.135633
170	uribe-leitz, t.	United States	0	157	15	6.75	0.412027	182.182	0.561905	2	0.561905	0.422897
171	van duinen, a. j.	Norway	0	157	11	8.0001	0.344507	115.93	0.509091	4	0.509091	0.195581
172	varallo, j.	United States	0	118	8	5.25	0.328597	4.41072	0.785714	1	0.785714	0.161525
173	varela, c.	Malawi	2	148	7	5.9999	0.306799	13.2798	0.809524	0	0.809524	0.114271
174	vervoort, d.	United States	0	1	1	1	0.322862	0	0	1	0	0.058947
177	von schreeb, j.	Sweden	0	157	7	6	0.332136	5.76226	0.809524	4	0.809524	0.152831
178	wang, m.	China	4	102	2	2.5	0.198073	0	1	2	1	0.003238
179	warf, b. c.	United States	0	142	3	5.0001	0.278195	0	1	4	1	0.027273
180	watters, d. a.	Australia	0	80	5	3.9999	0.332734	10.8242	0.6	4	0.6	0.140582
181	weiser, t. g.	United States	0	157	23	20.0002	0.430233	1370.11	0.343874	2	0.343874	0.591267
182	white, m. c.	United Kingdom	0	151	8	8.0001	0.337591	4.7732	0.785714	1	0.785714	0.16727
183	wibe, a.	Norway	0	157	12	7.04167	0.370741	105.719	0.606061	4	0.606061	0.289159
184	wladis, a.	Sweden	5	158	8	8.04177	0.298387	67.4248	0.535714	10	0.535714	0.087017
185	wong, e. g.	Canada	1	145	11	5	0.359223	23.6679	0.854545	5	0.854545	0.394101
186	wren, s. m.	United States	1	145	21	7.52062	0.386221	248.752	0.52381	5	0.52381	0.602817
187	yamey, g.	United States	0	122	13	5.0002	0.401302	76.5984	0.564103	1	0.564103	0.424327
188	yang, j.	China	4	109	4	4	0.293185	332.794	0.333333	2	0.333333	0.020993
189	yao, c. a.	United States	3	111	1	4	0.189355	0	0	3	0	0.001147
190	yorlets, r. r.	United States	0	147	12	5.0002	0.41573	145.879	0.484848	1	0.484848	0.346051
191	young, s.	China	2	148	11	11.7672	0.345794	305.374	0.418182	0	0.418182	0.189547
192	zhang, x.	China	4	101	1	1	0.197228	0	0	2	0	0.001525
193	zhang, y.	China	4	101	4	3	0.245358	367	0.166667	2	0.166667	0.008156
194	zhou, y.	China	4	104	5	5.5	0.246011	237.03	0.4	2	0.4	0.009631
195	abantanga, f.	Ghana	1	158	14	9.1333	0.338208	221.504	0.406593	5	0.406593	0.27186
